# Supplementary material for: Comparative Analysis of Broiler Housing Systems: Implications for Production and Wellbeing
Source: Animals (Basel). 2024 Jun 2;14(11):1665. doi: 10.3390/ani14111665 (PMC11171039; doi:10.3390/ani14111665)
Supplement: Supplementary file 1 [file animals-14-01665-s001.zip]

Archive with 1 entries (1 files):
- animals-3024082-supplementary.pdf
